# Supplementary material for: Liu-pao Tea as a Source of Botanical Oviposition Attractants for Aedes Mosquitoes
Source: Insects. 2025 Oct 17;16(10):1065. doi: 10.3390/insects16101065 (PMC12564205; doi:10.3390/insects16101065)
Supplement: Supplementary file 1 [file insects-16-01065-s001.zip]

Archive with 1 entries (1 files):
- insects-3896424-supplementary.pdf
